# Supplementary material for: Grapevine Diversity and Genetic Relationships in Northeast Portugal Old Vineyards
Source: Plants (Basel). 2021 Dec 14;10(12):2755. doi: 10.3390/plants10122755 (PMC8705298; doi:10.3390/plants10122755)
Supplement: Supplementary file 1 [file plants-10-02755-s001.zip]

Archive with 1 entries (1 files):
- plants-1466653-supplementary.pdf
